# Supplementary material for: Analysis of Acute Phase Response Using Acute Phase Proteins Following Simultaneous Vaccination of Lumpy Skin Disease and Foot-and-Mouth Disease
Source: Vaccines (Basel). 2024 May 19;12(5):556. doi: 10.3390/vaccines12050556 (PMC11125706; doi:10.3390/vaccines12050556)
Supplement: Supplementary file 1 [file vaccines-12-00556-s001.zip]

Archive with 1 entries (1 files):
- vaccines-2988177-supplementary.xlsx
