# Supplementary material for: Analysis of Acute Phase Response Using Acute Phase Proteins Following Simultaneous Vaccination of Lumpy Skin Disease and Foot-and-Mouth Disease
Source: Vaccines (Basel). 2024 May 19;12(5):556. doi: 10.3390/vaccines12050556 (PMC11125706; doi:10.3390/vaccines12050556)
Supplement: Supplementary file 1 [file vaccines-12-00556-s001.zip › vaccines-2988177-supplementary.xlsx]

## Sheet: Raw data
	G1-FMDV	SAA					G1-FMDV	HAPTOGLOBIN
		0	3	6	10			0	3	6	10
	cow 1	6.53475	43.3175	18.735	5.265		cow 1	0.67375	0.93125	2.1485	0.7225
	cow 2	7.33	190.625	86.325	15.03		cow 2	0.5075	60.5	26.7125	0.77525
	cow 3	114.8	182.05	148.925	32.0075		cow 3	11	61.95	44.585	48.4275
	cow 4	4.42625	193.25	42.7425	7.945		cow 4	0.419525	60.5	43.15	0.471425
	cow 5	5.8425	179.875	157.35	106.8		cow 5	0.72425	70.925	52.925	62.35
	av	27.7867	157.823	90.8155	33.4095		av	2.66501	50.9612	33.9042	22.5493
	sd	48.6536	64.2569	61.9079	42.3276		sd	3.06326	60.9672	40.2553	26.9147
	G2-LSDV	SAA					G2-LSDV	HAPTOGLOBIN
		0	3	6	10			0	3	6	10
	cow 1	13.2975	13.7975	5.85	93.6		cow 1	0.474325	1.43225	0.36035	57.275
	cow 2	2.64425	1.52775	66.55	105.05		cow 2	1.0375	0.57125	141.575	216.075
	cow 3	46.8875	29.61	49.27	68.725		cow 3	130.575	92.325	79.65	96.1
	cow 4	14.0925	7.735	2.714	13.7575		cow 4	0.2555	0.21695	0.145825	0.181675
	cow 5	8.905	12.34	120.175	147.35		cow 5	0.6045	0.46285	29.225	38.165
	cow 6	7.02325	6.98025	2.29575	5.5165		cow 6	0.2119	0.2944	0.246075	0.242675
	av	15.475	11.9984	41.1425	72.3332		av	22.1931	15.8838	41.867	68.0066
	sd	15.9538	9.65935	47.3056	54.8795		sd	53.0969	37.4509	57.8357	81.1312
	G3-FMDV/LSDV	SAA					G3-FMDV/LSDV	HAPTOGLOBIN
		0	3	6	10			0	3	6	10
	cow 1	1.714	186.275	107.15	141.05		cow 1	0.314725	217.35	227.825	214.8
	cow 2	10.0475	135.7	79.45	77		cow 2	0.5965	184.65	202.6	105.75
	cow 3	5.17475	49.0425	128.45	160.15		cow 3	0.28675	4.72175	213.325	229.175
	cow 4	6.813	152.25	60.025	142.325		cow 4	0.251675	106.175	139.6	231.475
	cow 5	6.625	206.575	119.275	150.575		cow 5	0.449125	202.775	200.725	196.35
	cow 6	38.2525	7.74	103.85	167.45		cow 6	1.39925	0.29035	203.425	266
	av	11.4378	122.93	99.7	139.758		av	0.549671	119.327	197.917	207.258
	sd	13.4111	78.4346	25.5603	32.3929		sd	0.435251	98.3018	30.3082	54.7671
